# Supplementary material for: Ex Vivo Overactivation of Lymphocyte Subsets in Fibrotic Hypersensitivity Pneumonitis Is Blunted by a Sphingosine-1-Phosphate Receptor Ligand
Source: Int J Mol Sci. 2025 Mar 29;26(7):3197. doi: 10.3390/ijms26073197 (PMC11989070; doi:10.3390/ijms26073197)
Supplement: Supplementary file 1 [file ijms-26-03197-s001.zip]

Archive with 1 entries (1 files):
- ijms-3524700-supplementary.pdf
